# Supplementary material for: Impact of COVID-19 lockdown on physical exercise among participants receiving the Promoting Activity, Independence and Stability in Early Dementia (PrAISED) intervention: a repeated measure study
Source: BMC Geriatr. 2022 Jul 21;22:605. doi: 10.1186/s12877-022-03239-5 (PMC9299962; doi:10.1186/s12877-022-03239-5)
Supplement: Supplementary file 1 — Additional file 1. [file 12877_2022_3239_MOESM1_ESM.zip]

Archive with 3 entries (3 files):
- Appendix 1.pdf
- Appendix 2.pdf
- Appendix 3.pdf
